# Supplementary material for: HTNV infection of CD8+ T cells is associated with disease progression in HFRS patients
Source: Commun Biol. 2021 Jun 2;4:652. doi: 10.1038/s42003-021-02182-2 (PMC8173013; doi:10.1038/s42003-021-02182-2)
Supplement: Supplementary file 4 — Supplementary Data 1 [file 42003_2021_2182_MOESM4_ESM.xlsx]

## Sheet: Fig.1c
Fig.1C	Patient.No.		CD4+ T cell(% of lymphocytes)		CD8+ T cell(% of lymphocytes)		Fig. 1(c) Comparison of the percentages of CD8+ T cells (top panel) and CD4+ T cells (bottom panel) between the acute and convalescent phases of HFRS.
	Acute (n=62)	Conv.(n=60)	Acute(n=57)	Conv.(n=57)	Acute(n=61)	Conv.(n=58)
	3-1	1-4	5.52	43.5	5.52	43.5
	4-1	6-3	5.07	16.4	5.07	16.4
	5-1	8-4	5.58	38.8	5.58	38.8
	10-1	10-4	19.1	40.9	19.1	40.9
	11-1	12-3	17.2	50.4	17.2	50.4
	17-1	13-3	4.45	36	4.45	36
	21-1	13-4	13.1	23.2	13.1	23.2
	21-2	17-2	16.4	11.2	16.4	11.2
	22-1	18-5	34.5	20.4	34.5	20.4
	27-1	23-1	12.3	33.3	12.3	33.3
	39-1	23-2	8.51	26.4	8.51	26.4
	41-1	23-3	5.51	35.7	5.51	35.7
	42-1	23-4	9.17	41	9.17	41
	44-1	25-4	10.8	36.7	10.8	36.7
	1-1	26-4	8.52	21.3	8.52	21.3
	1-2	27-2	24.3	22.2	24.3	22.2
	1-3	29-3	49.4	25.6	49.4	25.6
	2-1	30-2	24.1	9.18	24.1	9.18
	5-2	36-3	2.47	12.8	2.47	12.8
	6-1	37-3	4.9	19.3	4.9	19.3
	8-2	38-2	30.2	10.4	30.2	10.4
	8-3	39-3	32.3	29.9	32.3	29.9
	9-2	43-4	12.1	9.42	12.1	9.42
	9-3	45-4	21.8	6.62	21.8	6.62
	9-4	1-5	29.6	51.5	29.6	51.5
	10-2	1-6	27.9	43	27.9	43
	10-3	3-2	30.1	22	30.1	22
	12-1	4-2	59.1	32	59.1	32
	12-2	5-3	50.6	19.7	50.6	19.7
	13-2	6-4	13.2	18.4	13.2	18.4
	18-2	7-1	5.28	33.1	5.28	33.1
	18-3	8-5	38.5	44.3	38.5	44.3
	18-4	9-5	10.3	32.2	10.3	32.2
	19-1	10-5	12.6		12.6
	24-2	12-4	30	54.6	30	54.6
	25-2	14-1	8.12	24.2	8.12	24.2
	25-3	18-6	17.4	10.6	17.4	10.6
	26-1	19-2	6.98	10.2	6.98	10.2
	26-2	20-2	3.24	22.4	3.24	22.4
	28-1	21-3		35.6		35.6
	29-2	22-2	12.3	29.6	12.3	29.6
	33-1	23-5	8.34	28.7	8.34	28.7
	36-2	24-3	11.1	29.4	11.1	29.4
	37-1	25-6	15.9	39	15.9	39
	38-1	26-5	8.13	17.1	8.13	17.1
	39-2	29-5	17.5		17.5
	40-2	30-3	12.7	13.8	12.7	13.8
	41-3	33-2		39.9		39.9
	41-5	34-3	7.89	12.3	7.89	12.3
	43-2	35-2	2.15	33.1	2.15	33.1
	44-2	35-3		24.9		24.9
	45-2	36-4		4.54		4.54
	18-1	37-4	4.01	0.95	4.01	0.95
	25-1	38-3	4.85	9.86	4.85	9.86
	34-1	41-6	14.5	10.9	14.5	10.9
	8-1	42-3	14.9		14.9
	37-2	43-5	19.7	44.7	19.7	44.7
	45-1	45-5		5.16		5.16
	9-1	17-3	8.98	25.9	8.98	25.9
	20-1	26-6	6.08	19.9	6.08	19.9
	41-2		0.37		0.37
	43-1		8.66		8.66

## Sheet: Fig.1d
Fig.1D	Patient.No.		HTNV+CD4+ T cell(% of lymphocytes)		HTNV+CD8+ T cell(% of lymphocytes)		Fig.1(d) Comparison between the frequency of HTNV-infected CD8+ T cells and CD4+ T cells during the acute and convalescent phases of HFRS.
	Acute (n=62)	Conv.(n=60)	Acute(n=57)	Conv.(n=56)	Acute(n=60)	Conv.(n=56)
	3-1	1-4	3.83	2.76	78	2.76
	4-1	6-3	0.47	7.88	17.2	7.88
	5-1	8-4	5.17	1.89	69.9	1.89
	10-1	10-4	2.58	1.52	36.4	1.52
	11-1	12-3	17.2	2.08	29.5	2.08
	17-1	13-3	0.13	0.084	2.59	0.084
	21-1	13-4	0.12	0.72	0.64	0.72
	21-2	17-2	1.02	0.28	2.3	0.28
	22-1	18-5	3.64	1.31	0.33	1.31
	27-1	23-1	0.015	0.97	0.15	0.97
	39-1	23-2	2.03	0.34	33.5	0.34
	41-1	23-3	0.16	4.38	0.8	4.38
	42-1	23-4	0.23	0.57	6.81	0.57
	44-1	25-4	0.62	0.36	13.8	0.36
	1-1	26-4	0.43	0.15	23.3	0.15
	1-2	27-2	0.67	0.7	12	0.7
	1-3	29-3	1.16	0.1	3.79	0.1
	2-1	30-2	2.75	0.88	33.7	0.88
	5-2	36-3	2.07	13.9	82.1	13.9
	6-1	37-3	0.47	0.54	17.2	0.54
	8-2	38-2	2.68	0.14	21	0.14
	8-3	39-3	1.51	0.5	14	0.5
	9-2	43-4	1.82	0.98	27.9	0.98
	9-3	45-4	1.05	0.09	20.9	0.09
	9-4	1-5	1.37	0.64	4.78
	10-2	1-6	2.92	2.68	21.2	0.64
	10-3	3-2	1.97	2.34	21.4	2.68
	12-1	4-2	1.09	4.34	2.38	2.34
	12-2	5-3	1.95	15	5.8	4.34
	13-2	6-4	0.77	3.2	1.74	15
	18-2	7-1	0.27	1.71	1.89	3.2
	18-3	8-5	0.23	0.76	1.32	1.71
	18-4	9-5	2.18	0.73	7.52	0.76
	19-1	10-5	0.19		0.45	0.73
	24-2	12-4	1.32	2.05	0.51
	25-2	14-1	2.2	0.33	7.34	2.05
	25-3	18-6	1.24	0.57	2.55	0.33
	26-1	19-2	0.74	0.086	0.27	0.57
	26-2	20-2	0.23	0.26	0.45	0.086
	28-1	21-3		0.076		0.26
	29-2	22-2	0.045	0.28	0.15	0.076
	33-1	23-5	1.05	0.35	32.4	0.28
	36-2	24-3	0.21	0.13	0.25	0.35
	37-1	25-6	0.17	0.15	0.65	0.13
	38-1	26-5	0.42	0.2	3.46	0.15
	39-2	29-5	0.2		2.8	0.2
	40-2	30-3	0.14		6.56
	41-3	33-2		0.045	20
	41-5	34-3	1.02	0.52	2.55	0.045
	43-2	35-2	1.03	0.18	25.2	0.52
	44-2	35-3		0.87	0.62	0.18
	45-2	36-4		0.45	1.28	0.87
	18-1	37-4	0.84	0.94	5.23	0.45
	25-1	38-3	0.12	0.079	0.94	0.94
	34-1	41-6	1.35	8.77	20.3	0.079
	8-1	42-3	1.19		21.4	8.77
	37-2	43-5	0.78	0.4	1.18
	45-1	45-5		0.11		0.4
	9-1	17-3	2.61	0.31	2.61	0.11
	20-1	26-6	0.9	0.28	0.9	0.31
	41-2		4.22		4.22	0.28
	43-1		0.31		0.31

## Sheet: Fig.2c
Fig.2C	HTNV S gene（-DDT）n=9					Fig.2(c) At 0, 24, 48, 72, and 96 h postinfection, viral loads were measured by the detection of the HTNV S gene segment using quantitative real-time PCR, and β-Actin was used as a housekeeping gene for normalization. The amounts of granzyme A, granzyme B, and perforin in culture supernatants were measured by ELISA.
	0h	24h	48h	72h	96h
	0	6.26667	8.99333	9.84	4.19
	0	5.63667	9.82667	8.54667	6.19
	0	6.46333	8.39	9.84	5.49
	0	7.02667	8.08333	8.54667	3.19
	0	9.62333	10.6033	9.84	5.67
	0	7.10333	8.22667	8.54667	5.86
	0	8.56333	10.6833	9.84	5.48
	0	4.89667	6.61	8.54667	5.73
	0	7.92333	8.38667	8.54667	5.19
	Granzyme B (pg/ml) n=3
	0h	24h	48h	72h	96h
	97.479	180.091	172.988	281.89	352.887
	87.2458	171.323	422.064	481.89	552.887
	83.3691	154.52	412.064	431.89	502.887
	Granzyme A (pg/ml) n=3
	0h	24h	48h	72h	96h
	560.132	984.355	1348.8	2451.65	2648.72
	780.512	1588.09	2164.06	2251.65	1948.72
	815.12	1888.09	2264.06	2651.65	2248.72
	Perforin (pg/ml) n=3
	0h	24h	48h	72h	96h
	783.02	598.406	1643.65	6381.19	5183.91
	305.986	663.095	3031.03	5381.19	4183.91
	421.128	446.159	1443.65	6081.19	5683.91

## Sheet: Fig.4a
Patient.No.		LY（×109/L）		WBC（×109/L）		NEUT（×109/L）		PLT（×109/L）		Perforin（×109/L）		Granzyme A（ng/ml）		Granzyme B（ng/ml）		Fig. 4. Correlations between HTNV-infected CD8+ T cells and clinical indices. (a) Comparisons of white blood cell (WBC), lymphocyte (LYMPH), neutrophil (NEUT), and platelet (PLT) counts and levels of perforin, granzyme A (GZMA), and granzyme B (GZMB) between patients at the acute and convalescent phases of HFRS.
Acute (n=62)	Conv.(n=60)	Acute(n=58)	Conv.(n=58)	Acute(n=60)	Conv.(n=58)	Acute(n=57)	Conv.(n=57)	Acute(n=60)	Conv.(n=58)	Acute(n=61)	Conv.(n=59)	Acute(n=61)	Conv.(n=59)	Acute(n=61)	Conv.(n=59)
3-1	1-4	4.96	0.98	13.21	5.6	13.21	5.6	97	205	4.82231	2.89223	2.82545	2.87101	2.67193	2.64551
4-1	6-3	1.42	1.84	3.45	8.71	3.45	8.71	32	205	17.8566	5.33616	2.77809	2.49759	2.60563	2.54149
5-1	8-4		0.8		7.05		7.05		203	28.4971	11.916	3.24384	2.62081	2.90557	2.52744
10-1	10-4	2.77		7.49		7.49		22		38.94	9.07099	3.81145	2.54182	4.25181	2.45791
11-1	12-3	3.57	2.49	13.59	7.29	13.59	7.29	72	283	29.1363	10.9259	2.7138	2.65078	3.42608	2.59353
17-1	13-3	8.4	1.27	14.04	6.92	14.04	6.92	45	156	21.2513	1.4008	2.32738	2.55641	2.86786	2.49791
21-1	13-4		1.19	3.02	8.19	3.02	8.19	80	115	33.8111	6.61453	3.48076	2.44829	3.86215	2.47436
21-2	17-2		2.68	17.78	7.24	17.78	7.24	87	98	31.4674	4.25832	4.17816	2.85754	3.72078	2.65627
22-1	18-5	0.35	1.09	1.38	8.34	1.38	8.34	68	230	21.8546	20.5888	3.29053	2.71548	2.92633	2.4902
27-1	23-1	4.51	0.5	15.19	3.13	15.19	3.13	91	87	22.7194	6.226	2.92265	2.93451	2.67193	2.62886
39-1	23-2	3.11	1.02	12.64	4.98	12.64	4.98	97	97	3.86369	11.2241	1.587	2.05015	2.71683	2.58262
41-1	23-3	3.98	1.19	9.3	7.01	9.3	7.01	70	68	20.6264	17.107	3.11124	2.23317	3.38082	2.46312
42-1	23-4	2.96	1.25	7.95	8.08	7.95	8.08	95	177	23.6739	3.40447	2.37427	1.53205	3.71734	2.58879
44-1	25-4	1.54	1.69	9.62	4.97	9.62	4.97	71	141	6.49978	1.89819	1.8129	1.27834	2.95781	2.42995
1-1	26-4	4.32	1.57	12.93	9.67	12.93	9.67	34	165	23.5842	4.69698	3.10657	2.66784	2.81144	2.52744
1-2	27-2	1.55	2.7	7.61	9.25	7.61	9.25	104	124	21.9674	3.41861	2.90489	2.65271	2.51292	2.58109
1-3	29-3	0.81	1.54	5.31	9.18	5.31	9.18	139	109	20.9523	11.8283	2.93664	2.84368	2.63448	2.50548
2-1	30-2	2.85	2.49	10.88	11.84	10.88	11.84	81	149	20.9397	10.5374	2.94402	2.5797	2.78046	2.58736
5-2	36-3	11.95	1.12	19.32	6.43	19.32	6.43	137	82	12.4208	13.6847	2.09415	2.13624	2.53703	2.50884
6-1	37-3	3.56	2.19	15.38	9.83	15.38	9.83	56	261	35.1772	12.856	3.6036	2.56821	3.60325	2.59962
8-2	38-2	1.2	4.04	5.65	20.35	5.65	20.35	158	85	19.9371	12.7808	3.6999	2.5516	3.22395	2.4902
8-3	39-3	1.19	2.32	5.86	7.64	5.86	7.64	189	325	3.36848	19.9371	2.73837	2.66222	2.53452	2.48235
9-2	43-4	1.93	0.86	11.02	8.94	11.02	8.94	53	223	11.2392	15.35	2.63103	2.73996	2.45791	2.54149
9-3	45-4	1.17	0.65	11.47	4.63	11.47	4.63	107	306	19.6238	3.10549	2.89462	1.49213	2.6174	2.46312
9-4	1-5		0.41		3.24		3.24		208	13.9589		2.7707		2.51292
10-2	1-6	3.11	0.51	10.22	2.92	10.22	2.92	81	237	6.85265	13.8837	2.73996	2.56353	2.59962	2.45791
10-3	3-2	1.25	1.58	8.43	7.81	8.43	7.81	135	165	13.9338	22.4437	2.69317	2.76772	2.56174	2.65092
12-1	4-2	0.86	1.74	6.76	3	6.76	3	41	96	12.0538	6.723	2.68428	2.70227	2.55509	2.46373
12-2	5-3	2.12	2.6	7.47	7.56	7.47	7.56	169	348	0.724021	11.4021	2.50032	2.71882	2.49791	2.62886
13-2	6-4	1.31	1.36	10.46	5.33	10.46	5.33	132	226	24.9378	7.46677	3.28815	2.71716	3.20035	2.52744
18-2	7-1	8.68	2.64	31.96	11.25	31.96	11.25	62	193	17.2425	15.7511	2.97254	2.70188	2.65627	2.51292
18-3	8-5	1.66	1.07	14.54	3.6	14.54	3.6	58	218	32.9965	4.80978	3.39527	2.88296	3.23308	2.54834
18-4	9-5	1.24	1.85	14.16	6.47	14.16	6.47	136	296	18.2326	30.4523	2.68607	3.03696	2.71581	2.58736
19-1	10-5	1.9	1.38	6.58	8.08	6.58	8.08	216	142	38.9493	5.32363	2.5905	2.74627	3.30545	2.56174
24-2	12-4	2.87	2.18	7.79	4.34	7.79	4.34	266	310	26.8075	13.3071	2.42826	2.57514	3.67399	2.51292
25-2	14-1	3.32	1.13	13.1	8.51	13.1	8.51	71	287	16.4965	2.64157	2.21739	2.56353	2.47886	2.47436
25-3	18-6	1.82	1.6	7.39	10.95	7.39	10.95	89	276	3.59908	9.29659	1.55619	2.57284	2.61268	2.50548
26-1	19-2	4.96	1.67	32.28	5.9	32.28	5.9	39	438	36.3804	15.6007	3.88368	3.03165	4.49985	2.60563
26-2	20-2	3.09	4.34	22.84	7.6	22.84	7.6	53	203	6.00041	18.1825	2.80375	2.87101	2.58109	2.59353
28-1	21-3	1.01		7.07		7.07		48		3.14289	10.575	2.6469	2.57514	2.51292	2.4902
29-2	22-2	3.13	2.21	17.09	4.7	17.09	4.7	28	216	9.53471	13.5202	2.93023	2.62493	2.69197	2.47436
33-1	23-5	10.03	2.04	16.58	7.5	16.58	7.5	117	288	15.1119	14.8111	2.64494	2.93876	2.47436	2.59962
36-2	24-3	0.49	2.48	5.13	6.68	5.13	6.68	51	308	16.4529	10.8757	3.2947	2.76169	2.70643	2.6174
37-1	25-6	3.12	1.34	16.23	4.75	16.23	4.75	84	198	10.2867	8.98326	2.7868	2.76321	2.52024	2.58109
38-1	26-5	5.88	1.7	20.28	11.13	20.28	11.13	28	226	2.66663	31.2669	2.78246	3.06531	2.56174	2.73842
39-2	29-5	3.6	1.97	14.89	7.52	14.89	7.52	160	430	13.257	14.1725	2.81472	2.15145	2.66155	2.36558
40-2	30-3	4.66	0.98	8.88	8.15	8.88	8.15	30	291	12.317	15.699	2.71043	2.19587	2.58736	2.43847
41-3	33-2	4.9	5.37	22.99	9.72	22.99	9.72	93	420	35.2227	3.14128	2.54682	1.49711	3.62016	2.40344
41-5	34-3	1.6	1.86	8.39	7.84	8.39	7.84	134	248	36.8691	1.98328	2.56666	1.29738	2.53014	2.45505
43-2	35-2	4.15	1.2	15.33	7.41	15.33	7.41	75	194	23.7767	8.95193	2.37615	1.95192	2.86786	2.44683
44-2	35-3	1.17	1.74	10.6	8.04	10.6	8.04	117	209		3.29328		2.63505		2.56174
45-2	36-4	0.68	0.94	8.19	8.23	8.19	8.23	61	97	9.2897	8.63234	1.968	2.79251	2.53703	2.62317
18-1	37-4	16.36	1.81	45.49	10.22	45.49	10.22	19	403	35.8289	4.98524	3.68824	2.68607	3.98071	2.4902
25-1	38-3	13.43	2.24	36.02	15.08	36.02	15.08	47	429	19.2227	9.62244	3.73038	2.77219	3.74001	2.51292
34-1	41-6	2.19	1.38	7.53	6.18	7.53	6.18	37	237	17.794	6.4892	3.31807	2.67155	3.28185	2.54834
8-1	42-3	1.21	1.44	7.28	8.26	7.28	8.26	31	169	6.87772	32.4113	2.93876	2.5107	2.79622	2.39426
37-2	43-5	3.62	1.23	11.21	6.28	11.21	6.28	160	195	20.0088	7.50007	2.30122	1.87507	2.49409	2.44683
45-1	45-5	1.14	0.89	11.05	3.09	11.05	3.09	63	383	3.22226	7.54197	1.50816	2.84876	2.90397	2.56829
9-1	17-3	9.13	1.43	40.93	6.69	40.93	6.69	11	257	32.2821	9.23392	3.3798	2.63304	3.32503	2.52744
20-1	26-6	10.67	1.62	16.95	6.19	16.95	6.19	71	285	32.7709	8.54461	3.59672	2.67155	3.50391	2.46621
41-2		11.61		31.98		31.98		39		39.8092		2.59998		3.95251
43-1		9.78		25.91		25.91		36		37.511		2.57416		3.74442

## Sheet: Fig4b
Fig.5B	primary data										r value				Fig.4(b) Correlations between CD8+ T cells or HTNV-infected CD8+ T cells and WBC, LYMPH, NEUT, PLT, perforin, GZMA, and GZMB. （n=122）
	HTNV+CD8+T	CD8+T	WBC	LYMPN	NEUT	PLT	perforin	GZMA	GZMB			Stage	HTNV+CD8+T	CD8+T
	29.5	45.6	13.59	3.57	8.24	72	4.82231	669.044	469.815		Stage	1	-0.29964	-0.360536
	0.64	74.4	3.02			80	17.8566	599.911	403.302		HTNV+CD8+T	-0.29964	1	0.531733
	2.3	40.7	17.78			87	28.4971	1753.23	804.586		CD8+T	-0.360536	0.531733	1
	78	83.2	13.21	4.96	6.54	97	38.94	6478.14	17857.2		WBC	-0.367926	0.195048	0.360986
	0.15	53.6	15.19	4.51	8.83	91	29.1363	517.374	2667.38		LYMPN	-0.28219	0.248303	0.59192
	13.8	48.9	9.62	1.54	7.55	71	21.2513	212.513	737.663		NEUT	-0.314308	0.0711424	0.14225
	17.2	72.4	3.45	1.42	1.86	32	33.8111	3025.25	7280.32		PLT	0.696674	-0.30787	-0.452967
	69.9	80					31.4674	15071.6	5257.51		perforin	-0.352757	0.129746	0.361534
	2.59	82.6	14.04	8.4	4.41	45	21.8546	1952.25	843.968		GZMA	-0.225368	0.315152	0.564419
	0.33	13.7	1.38	0.35	0.9	68	22.7194	836.858	469.815		GZMB	-0.552119	0.418918	0.576348
	6.81	44	7.95	2.96	4.51	95	3.86369	38.6369	520.985
	36.4	52.7	7.49	2.77	3.89	22	20.6264	1291.93	2403.39		p value
	0.8	16.8	9.3	3.98	14.93	70	23.6739	236.739	5216.07			Stage	HTNV+CD8+T	CD8+T
	33.5	54.1	12.64	3.11	8.37	97	6.49978	64.9978	907.428		Stage		0.00097947	5.63012e-05
	17.2	70.7	15.38	3.56	10.07	56	23.5842	1278.11	647.799		HTNV+CD8+T	0.00097947		5.8002e-10
	0.45	37	6.58	1.9	3.46	216	21.9674	803.324	325.78		CD8+T	5.63012e-05	5.8002e-10
	0.51	34.3	7.79	2.87	1.2	266	20.9523	864.255	431.005		WBC	4.15141e-05	0.0375616	7.39057e-05
	0.15	53.6	17.09	3.13	11.85	28	20.9397	879.066	603.198		LYMPN	0.0021478	0.00829585	5.03686e-12
	0.62	8.05	10.6	1.17	8.16	117	12.4208	124.208	344.373		NEUT	0.000660099	0.460173	0.136404
	33.7	61.4	10.88	2.85	6.12	81	35.1772	4014.18	4010.97		PLT	1.94699e-18	0.000861473	3.71549e-07
	82.1	87.2	19.32	11.95	4.95	137	19.9371	5010.74	1674.76		perforin	7.76233e-05	0.163241	5.7612e-05
	21	34.9	5.65	1.2	3.5	158	3.36848	547.476	342.389		GZMA	0.0133284	0.000538326	2.80612e-11
	14	32.9	5.86	1.19	3.9	189	11.2392	427.588	287.02		GZMB	6.2852e-11	2.59253e-06	8.53791e-12
	27.9	50	11.02	1.93	7.44	53	19.6238	784.549	414.382
	20.9	49.2	11.47	1.17	7.75	107	13.9589	589.8	325.78
	4.78	44.4					6.85265	549.487	397.763
	2.38	17.2	6.76	0.86	4.79	41	13.9338	493.361	364.536
	5.8	21.7	7.47	2.12	4.24	169	12.0538	483.373	358.999
	1.74	28.9	10.46	1.31	8.22	132	0.724021	316.462	314.707
	0.27	52.1	32.28	4.96	22.1	39	24.9378	1941.54	1586.16
	0.45	22.1	22.84	3.09	16.92	53	17.2425	938.727	453.178
	32.4	76.2	16.58	10.03	3.14	117	32.9965	2484.66	1710.34
	0.25	27.7	5.13	0.49	3.86	51	18.2326	485.37	519.768
	0.65	36.8	16.23	3.12	10.6	84	38.9493	389.493	2020.48
	3.46	68.9	20.28	5.88	11.74	28	26.8075	268.075	4720.49
	6.56	65.4	8.88	4.66	4.06	30	16.4965	164.965	301.204
	1.28	2.39	8.19	0.68	6.29	61	3.59908	35.9908	409.902
	23.3	79.8	12.93	4.32	7.48	34	36.3804	7650.31	31612.2
	12	62.6	7.61	1.55	4.87	104	6.00041	636.425	381.148
	3.79	33.9	5.31	0.81	3.79	139	3.14289	443.503	325.78
	21.2	42.8	10.22	3.11	5.57	81	9.53471	851.593	492.008
	21.4	39.3	8.43	1.25	5.95	135	15.1119	441.513	298.095
	1.89	51.9	31.96	8.68	16.9	62	16.4529	1971.04	508.661
	1.32	38.5	14.54	1.66	7.8	58	10.2867	612.062	331.316
	7.52	11.3	14.16	1.24	9.75	136	2.66663	605.984	364.536
	7.34	38.4	13.1	3.32	7.95	71	13.257	652.715	458.723
	2.55	22.1	7.39	1.82	3.63	89	12.317	513.368	386.686
	20	46.4	22.99	4.9	15.34	93	35.2227	352.227	4170.21
	2.55	18.2	8.39	1.6	5.83	134	36.8691	368.691	338.953
	25.2	67.5	15.33	4.15	9.19	75	23.7767	237.767	737.663
			7.07	1.01	4.44	48
	2.8	22.3	14.89	3.6	9.58	160	9.2897	92.897	344.373
	20.3	50.8	7.53	2.19		37	35.8289	4877.95	9565.47
	5.23	53.9	45.49	16.36	18.26	19	19.2227	5375.01	5495.59
	0.94	64.5	36.02	13.43	17.31	47	17.794	2080.05	1913.61
	21.4	41	7.28	1.21	5.14	31	6.87772	868.483	625.488
	1.18	27.8	11.21	3.62	6	160	20.0088	200.088	311.955
	10.6	19.1	11.05	1.14	8.84	63	3.22226	32.2226	801.631
	54.8	76.9	16.95	10.67	3.83	71	32.2821	2397.71	2113.64
	43.2	64.2	40.93	9.13	26.52	11	32.7709	3951.08	3190.86
	40.6	50.7	31.98	11.61	16.9	39	39.8092	398.092	8964.23
	2.6	40.8	25.91	9.78	11.91	36	37.511	375.11	5551.68
	10.1	48.6	8.71	1.84	5.91	205	2.89223	743.044	442.09
	3.04	56.4	9.25	2.7	5.2	124	5.33616	314.479	347.926
	0.9	24.9	9.18	1.54	5.71	109	11.916	417.649	336.853
	7.5	26.2	7.05	0.8	5.66	203	9.07099	348.193	287.02
	5.18	20.8	7.29	2.49	3.94	283	10.9259	447.484	392.224
	0.3	33.5	6.92	1.27	4.9	156	1.4008	360.091	314.707
	1.47	40	8.19	1.19	6.06	115	6.61453	280.728	298.095
	1.99	38.8	7.24	2.68	3.68	98	4.25832	720.339	453.178
	0.39	19.4	9.67	1.57	6.73	165	20.5888	519.378	309.17
	13.5	43.3	11.84	2.49	7.98	149	6.226	860.031	425.464
	2.43	8.1	6.43	1.12	4.76	82	11.2241	112.241	382.49
	0.54	17.4	9.83	2.19	6.38	261	17.107	171.07	290.482
	1.9	56.7	20.35	4.04	13.55	85	3.40447	34.0447	387.96
	0.05	5.02	4.63	0.65		306	1.89819	18.9819	269.125
	13.5	39.2	5.6	0.98	4.25	205	4.69698	465.415	336.853
	10.1	39.9					3.41861	449.475	381.148
	0.34	39.8	8.34	1.09	5.67	230	11.8283	697.718	320.243
	1.22	27	4.97	1.69	2.31	141	10.5374	379.926	386.686
	2.39	2.76	8.94	0.86	5.51	223	13.6847	136.847	322.734
	5.75	28.7	3.13	0.5	2.09	87	12.856	370.008	397.763
	2.22	32.7	4.98	1.02	2.9	97	12.7808	356.125	309.17
	1.38	31	7.01	1.19	0.46	68	19.9371	459.435	303.633
	1.38	23.6	8.08	1.25	5.92	177	15.35	549.487	347.926
	1.01	18.7	7.64	2.32	4.14	325	3.10549	31.0549	290.482
	0.16	47.7					13.8837	366.041	287.02
	2.28	17.8	7.84	1.86	4.87	248	22.4437	585.759	447.634
	19	57.5	7.81	1.58	5.03	165	6.723	503.816	290.89
	5.26	37.3	5.33	1.36	3.49	226	11.4021	523.387	425.464
	17.8	42.2	11.25	2.64	7.4	193	7.46677	521.382	336.853
	1.86	31.9	8.51	1.13	5.9	287	15.7511	503.36	325.78
	0.42	39.9	5.9	1.67	3.2	438	4.80978	763.76	353.462
	6.02	57.3	7.6	4.34	2.58	203	30.4523	1088.82	386.686
	1.69	20.5	6.68	2.48	2.97	308	5.32363	557.533	364.536
			7.52	1.97	4.7	430	13.3071	375.959	325.78
	2.25	30.5	7.41	1.2	5.01	194	2.64157	366.041	298.095
	1.12	19.6	8.04	1.74	5.9	209	9.29659	373.975	320.243
	16.4	47	3	1.74	0.98	96	15.6007	1075.59	403.302
	15	58.2	7.56	2.6	4.46	348	18.1825	743.044	392.224
	4.58	27	3.6	1.07	2.12	218	10.575	375.959	309.17
	5.19	48.6	6.47	1.85	4.04	296
	4.55	20.4	4.34	2.18	1.66	310	13.5202	421.624	298.095
	2.3	46	4.7	2.21	2.16	216	14.8111	868.483	397.763
	0.49	21.4	11.13	1.7	7.85	226	10.8757	577.684	414.382
		34.7	8.15	0.98	6.1	291	8.98326	579.702	381.148
	0.089	37.1	9.72	5.37	2.75	420	31.2669	1162.28	547.552
	0.91	13.7	8.23	0.94	6.83	97	14.1725	141.725	232.047
	0.59	13.6	10.22	1.81	7.49	403	15.699	156.99	274.453
	0.92	15.7	15.08	2.24	11.24	429	3.14128	31.4128	253.186
	0.48	19.2	8.26	1.44	5.78	169	1.98328	19.8328	285.131
	0.27	5.37	3.09	0.89	3.47	383	8.95193	89.5193	279.788
	2.48	26.8	3.24	0.41	2.25	208	3.29328	431.565	364.536
	6.51	32.5	2.92	0.51	1.62	237	8.63234	620.173	419.923
			8.08	1.38	5.95	142	4.98524	485.37	309.17
	4.86	22.5	10.95	1.6	7.83	276	9.62244	591.821	325.78
	0.33	31	4.75	1.34	1.37	198	6.4892	469.403	353.462
	0.4	18.4	6.18	1.38	3.96	237	32.4113	324.113	247.889
	0.1	26.7	6.28	1.23	4.5	195	7.50007	75.0007	279.788
	1.32	36.5	7.5	2.04	4.37	288	7.54197	705.934	370.073
	2.64	25.9	6.69	1.43	4.13	257	9.23392	429.576	336.853
	0.28	22.7	6.19	1.62	3.74	285	8.54461	469.403	292.558

## Sheet: Fig.4c
Area under the ROC curve				Area under the ROC curve				Area under the ROC curve			Fig.4(c) Receiver operating characteristic curve (ROC) and area under the curve (AUC) analyses of the prognostic values of various clinical parameters for HFRS stages.
Area	0.7			Area	0.8386			Area	0.7111
Std. Error	0.04813			Std. Error	0.03579			Std. Error	0.04956
95% confidence interval	0.6057 to 0.7944			95% confidence interval	0.7684 to 0.9087			95% confidence interval	0.6139 to 0.8082
P value	0.0002			P value	<0.0001			P value	<0.0001
Data				Data				Data
Acute(HTNV+CD8+T)	61			Acute (GMZB)	61			Acute (LYMPH)	58
Conv. (HTNV+CD8+T)	57			Conv.(GMZB)	59			Conv. (LYMPH)	58
Missing Controls	1			Missing Controls	1			Missing Controls	4
Missing Patients	3			Missing Patients	1			Missing Patients	2
Area under the ROC curve				Area under the ROC curve
Area	0.7195			Area	0.7615
Std. Error	0.04728			Std. Error	0.04462
95% confidence interval	0.6268 to 0.8121			95% confidence interval	0.6741 to 0.8489
P value	<0.0001			P value	<0.0001
Data				Data
Acute(CD8+T)	61			Acute(WBC)	60
Conv. (CD8+T)	58			Conv.(WBC)	58
Missing Controls	1			Missing Controls	2
Missing Patients	2			Missing Patients	2
Area under the ROC curve				Area under the ROC curve
Area	0.7448			Area	0.9149
Std. Error	0.04599			Std. Error	0.02467
95% confidence interval	0.6546 to 0.8349			95% confidence interval	0.8666 to 0.9633
P value	<0.0001			P value	<0.0001
Data				Data
Acute (Perforin)	61			Acute (PLT)	60
Conv.(Perforin)	59			Conv. (PLT)	58
Missing Controls	1			Missing Controls	2
Missing Patients	1			Missing Patients	2
